# Supplementary material for: Assessing the Impact of Aviation Emissions on Air Quality at a Regional Greek Airport Using Machine Learning
Source: Toxics. 2025 Mar 16;13(3):217. doi: 10.3390/toxics13030217 (PMC11945904; doi:10.3390/toxics13030217)
Supplement: Supplementary file 1 [file toxics-13-00217-s001.zip]

Archive with 1 entries (1 files):
- toxics-3510383-supplementary.pdf
